# Supplementary material for: Mechanism of cooperative N-glycan processing by the multi-modular endoglycosidase EndoE
Source: Nat Commun. 2022 Mar 3;13:1137. doi: 10.1038/s41467-022-28722-w (PMC8894350; doi:10.1038/s41467-022-28722-w)
Supplement: Supplementary file 3 — Source Data [file 41467_2022_28722_MOESM3_ESM.xlsx]

## Sheet: Fig7a_rawdata
Time(hrs)	4NP-Gal			4NP-GlcNAc			4NP-Man
1	0	0	0	1.1	1.1	1.2	0	0	0
2	0	0	0	1.1	1.1	1.2	0	0	0
3	0	0	0	1.1	1.1	1.2	0	0	0
4	0	0	0	1	1.1	1.2	0	0	0
5	0	0	0	1	1.1	1.2	0	0	0
6	0	0	0	1	1.1	1.2	0	0	0
7	0	0	0	1	1.1	1.2	0	0	0
8	0	0	0	1	1.1	1.2	0	0	0
9	0	0	0	1	1.1	1.2	0	0	0
10	0	0	0	1	1.1	1.2	0	0	0
11	0	0	0	1	1.1	1.2	0	0	0
12	0	0	0	1	1.1	1.2	0	0	0
13	0	0	0	1	1.1	1.2	0	0	0
14	0	0	0	1	1.1	1.2	0	0	0
15	0	0	0	1	1.1	1.2	0	0	0
16	0	0	0	1	1.1	1.2	0	0	0
17	0	0	0	1	1.1	1.2	0	0	0
18	0	0	0	1	1.1	1.2	0	0	0
19	0	0	0	1	1.1	1.2	0	0	0
20	0	0	0	1	1.1	1.2	0	0	0
21	0	0	0	1	1.1	1.2	0	0	0
22	0	0	0	1	1.1	1.2	0	0	0
23	0	0	0	1	1.1	1.2	0	0	0
24	0	0	0	1	1.1	1.2	0	0	0
25	0	0	0	1	1.1	1.2	0	0	0
26	0	0	0	1	1.1	1.2	0	0	0
27	0	0	0	1	1.1	1.2	0	0	0
28	0	0	0	1	1.1	1.2	0	0	0
29	0	0	0	1	1	1.2	0	0	0
30	0	0	0	1	1	1.2	0	0	0
31	0	0	0	0.9	1	1.1	0	0	0
32	0	0	0	0.9	1	1.1	0	0	0
33	0	0	0	0.9	1	1.1	0	0	0
34	0	0	0	0.9	1	1.1	0	0	0
35	0	0	0	0.9	1	1.1	0	0	0
36	0	0	0	0.9	1	1.1	0	0	0
37	0	0	0	0.9	1	1.1	0	0	0
38	0	0	0	0.9	1	1.1	0	0	0
39	0	0	0	0.9	1	1.1	0	0	0
40	0	0	0	0.9	1	1.1	0	0	0
41	0	0	0	0.9	1	1.1	0	0	0
42	0	0	0	0.9	1	1.1	0	0	0
43	0	0	0	0.9	1	1.1	0	0	0
44	0	0	0	0.9	1	1.1	0	0	0
45	0	0	0	0.9	1	1.1	0	0	0
46	0	0	0	0.9	1	1.1	0	0	0
47	0	0	0	0.8	1	1.1	0	0	0
48	0	0	0	0.8	1	1.1	0	0	0

## Sheet: Fig7b_rawdata
Concentration (mM)	EndoEWT			GH20WT			GH20E662Q
12	0.547458	0.551412	0.517514	1.30734	1.19718	1.1322	0.00565	0.00452	0.003955
6	0.548023	0.455367	0.415254	0.801695	0.989831	0.843503	0.003955	0.002825	0.002825
3	0.559322	0.511864	0.428249	0.762147	0.730508	0.863842	0.003955	0.00339	0.002825
1.5	0.474011	0.484181	0.482486	0.964407	0.669492	0.688136	0.002825	0.001695	0.00339
0.75	0.368362	0.342938	0.358192	0.535028	0.550847	0.538983	0.00339	0.001695	0.001695
0.375	0.283051	0.216949	0.243503	0.342938	0.338983	0.330508	0.00113	0.00226	0.00226
0.1875	0.157627	0.131638	0.132203	0.178531	0.175141	0.171751	0.00339	0.00339	0.001695
0.09375	0.0836158	0.062712	0.071186	0.09096	0.089266	0.086441	0.00339	0.002825	0.00226

## Sheet: Fig7b_nonlin-fit
	EndoEWT	GH20WT	GH20E662Q
Michaelis-Menten
Best-fit values
Vmax	0.5588	1.164	0.003218
Km	0.4522	0.9654	0.03748
95% CI (profile likelihood)
Vmax	0.5232 to 0.5962	1.047 to 1.299	0.002609 to 0.003937
Km	0.3479 to 0.5842	0.6619 to 1.412	??? to 0.1949
Goodness of Fit
Degrees of Freedom	22	22	22
R squared	0.941	0.9231	0.06103
Sum of Squares	0.04051	0.2456	2.353e-05
Sy.x	0.04291	0.1057	0.001034
Constraints
Km	Km > 0	Km > 0	Km > 0
Number of points
# of X values	24	24	24
# Y values analyzed	24	24	24
